# Supplementary material for: The Influence of Sonication Processing Conditions on Electrical and Mechanical Properties of Single and Hybrid Epoxy Nanocomposites Filled with Carbon Nanoparticles
Source: Polymers (Basel). 2021 Nov 26;13(23):4128. doi: 10.3390/polym13234128 (PMC8659569; doi:10.3390/polym13234128)
Supplement: Supplementary file 1 [file polymers-13-04128-s001.zip]

Archive with 1 entries (1 files):
- polymers-1461666-supplementary.pdf
